# Supplementary material for: Patient Adherence to Oral Anticancer Agents: A Mapping Review of Supportive Interventions
Source: Curr Oncol. 2023 Nov 30;30(12):10224–36. doi: 10.3390/curroncol30120744 (PMC10743037; doi:10.3390/curroncol30120744)
Supplement: Supplementary file 1 [file curroncol-30-00744-s001.zip]

Archive with 1 entries (1 files):
- curroncol-2697831-supplementary.pdf
